# Supplementary material for: Early Fungicidal Activity as a Candidate Surrogate Endpoint for All-Cause Mortality in Cryptococcal Meningitis: A Systematic Review of the Evidence
Source: PLoS One. 2016 Aug 4;11(8):e0159727. doi: 10.1371/journal.pone.0159727 (PMC4974008; doi:10.1371/journal.pone.0159727)
Supplement: S3 Table — (XLSX) [file pone.0159727.s005.xlsx]

## Sheet: minimal data set
Studyid	PMID	Authors	description	Amphotericin containing regimen	Triazole contaning regimen	Combined amphotericin and triazole	Other class of drugs	SuperiorityStudy	GoodQualityStudy	TreatmentEffectGroup	Number Randomized	Mean Slope (Log10 CFU/ml CSF/day)	# CFUS < LOD at 2 weeks	# dead at 2 weeks	# alive at 2 weeks	# dead at 10 weeks	# alive at 10 weeks
1	22421244	Jarvis	Amphotericin B 1mg/Kg/d + Flucytosine 25 mg/Kg/d div qid x 2 weeks	1	0	0	0	sup	GOOD	A+FS	31	-0.49		6	25	10	21
1	22421244	Jarvis	Interferon Gamma 1b 100 ug (2 doses)+ Amphotericin B 1mg/Kg/d + Flucytosine 25 mg/Kg/d div qid x 2 weeks	0	0	0	1	sup	GOOD	A+FS	27	-0.64		4	23	9	18
1	22421244	Jarvis	Interferon Gamma 1b 100 ug (6 doses)+ Amphotericin B 1mg/Kg/d + Flucytosine 25 mg/Kg/d div qid x 2 weeks	0	0	0	1	sup	GOOD	A+FS	30	-0.64		4	26	8	22
2	17852947	Techapornroong	Amphotericin B 1 mg/Kg/d x 2 weeks	1	0	0	0	no			15		3	0	0
2	17852947	Techapornroong	Amphotericin B 2 mg/Kg/q48h x 2 weeks	1	0	0	0	no			13		1	0	0
3	15172773	Brouwer	Amphotericin B 0.7 mg/Kg/d x 2 weeks	1	0	0	0	no	GOOD	A	16	-0.31		2	14	3	13
3	15172773	Brouwer	Amphotericin B 0.7 mg/Kg/d + Flucytosine 100 mg/Kg/d x 2 weeks	1	0	0	0	no	GOOD	A	16	-0.54		1	15	1	15
3	15172773	Brouwer	Amphotericin B 0.7 mg/Kg/d + Fluconazole 400 mg/d x 2 weeks	0	1	0	0	no	GOOD	A	16	-0.39		5	11	7	9
3	15172773	Brouwer	Amphotericin B 0.7 mg/Kg/d + Flucytosine 100 mg/Kg/d + Fluconazole 400 mg/d x 2 weeks	0	1	0	0	no	GOOD	A	16	-0.38		1	15	3	13
4	20038244	Nussbaum	Fluconazole 1200 mg/d x 2 weeks	0	1	0	0	sup	GOOD		21	-0.11		2	19	9	12
4	20038244	Nussbaum	Fluconazole 1200 mg/d+ Flucytosine 100 mg/Kg/d div qid x 2 weeks	0	1	0	0	sup	GOOD		23	-0.28		7	12	11	8
5	9636863	Mayanja-Kizza	Fluconazole 200 mg/d	0	1	0	0	sup			28			10	15	16	9
5	9636863	Mayanja-Kizza	Fluconazole 200 mg/d + Flucytosine 150 mg/Kg/d div TID	0	1	0	0	sup			30			4	21	11	14
6	20536366	Hamill	Amphotericin B 0.7 mg/Kg/d x 2 weeks	1	0	0	0		GOOD	A	87		29			10	77
6	20536366	Hamill	Liposomal Amphotericin B 3 mg/Kg/d x 2 weeks	1	0	0	0		GOOD	A	86		35			12	74
6	20536366	Hamill	Liposomal Amphotericin B 6 mg/Kg/d x 2 weeks	1	0	0	0		GOOD	A	94		36			9	85
7	9277070	Chotmongkol 1997	Amphotericin B 0.3 mg/Kg/d + Flucytosine 150 mg/Kg/d div qid x 6 weeks	1	0	0	0	sup			50		46	4	46
7	9277070	Chotmongkol 1997	Amphotericin B 0.3 mg/Kg/d + Flucytosine 150 mg/Kg/d div qid + Itraconazole 400 mg/d div BID x 6 weeks	0	0	1	0	sup			50		50	0	50
8	17128844	Tansuphaswadikul	Amphotericin B 0.7 mg/Kg/d x 1 week	1	0	0	0	no			30					2	13
8	17128844	Tansuphaswadikul	Amphotericin B 0.7 mg/Kg/d x 2 weeks	1	0	0	0	no			27					6	17
9	22052885	Loyse	Amphotericin B 0.7 mg/Kg/d + Flucytosine 25 mg/Kg/d x 2 weeks	1	0	0	0	no	GOOD	A+FS	21	-0.41	9	1	19	6	14
9	22052885	Loyse	Amphotericin B 0.7 mg/Kg/d + Fluconazole 800 mg daily x 2 weeks	0	0	1	0	no	GOOD	A+FS	24	-0.38	7	3	19	7	14
9	22052885	Loyse	Amphotericin B 0.7 mg/Kg/d + Fluconazole 600 mg po bid x 2 weeks	0	0	1	0	no	GOOD	A+FS	22	-0.41	5	4	19	6	16
9	22052885	Loyse	Amphotericin B 0.7 mg/Kg/d + Voriconazole 300 mg po bid x 2 weeks	0	0	1	0	no	GOOD	A+FS	13	-0.44	3	1	12	3	9
10	18505387	Bicanic	Amphotericin B 0.7 mg/Kg/d + Flucytosine 25 mg/Kg/d div qid	1	0	0	0	sup	GOOD	A+FS	30	-0.45		1	29	6	23
10	18505387	Bicanic	Amphotericin B 1 mg/Kg/d + Flucytosine 25 mg/Kg/d div qid	1	0	0	0	sup	GOOD	A+FS	34	-0.56		3	31	9	25
11	15906662	Chotmongkol 2005	Amphotericin B 0.7 mg/Kg/d x 2 weeks	1	0	0	0	sup			20		16	0	20	2	18
11	15906662	Chotmongkol 2005	Amphotericin B 0.7 mg/Kg/d + Rifampin 600 mg/day x 2 weeks	1	0	0	0	sup			20		11	5	15	6	14
12	20622383	Jadhav	Liposomal Amphotericin B 1 mg/Kg/d x until 2 negative CSF cultures (min 3 weeks max 12 weeks)	1	0	0	0	sup			11		3	5	6
12	20622383	Jadhav	Liposomal Amphotericin B 3 mg/Kg/d x until 2 negative CSF cultures (min 3 weeks max 12 weeks)	1	0	0	0	sup			15		6	2	11
13	22526517	Jackson	Fluconazole 1200 mg/d x 2 weeks + Amphotericin B 1 mg/Kg/d x 1 week	0	0	1	0	sup	GOOD		21	-0.38	15	9	31	13	26
13	22526517	Jackson	Fluconazole 1200 mg qd x 2 weeks + Amphotericin B 1 mg/Kg/d x 1 week + Flucytosine 100 mg/Kg x 2 weeks	0	0	1	0	sup	GOOD		22	-0.5	8	6	34	20	20
14	19441980	Pappas 2009	Amphotericin B 0.7 mg/Kg/d x 2 weeks	1	0	0	0	sup	GOOD	A	46		19	10	35
14	19441980	Pappas 2009	Amphotericin B 0.7 mg/Kg/d + Fluconazole 400 mg/d x 2 weeks	0	0	1	0	sup	GOOD	A	48		13	8	36
14	19441980	Pappas 2009	Amphotericin B 0.7 mg/Kg/d + Fluconazole 800 mg/d x 2 weeks	0	0	1	0	sup	GOOD	A	41		22	4	34
15	15181565	Pappas 2004	Amphotericin B 0.7 mg/Kg/d +/- Flucytosine x 2 weeks	1	0	0	0	no	GOOD	A+FS	23		3
15	15181565	Pappas 2004	Interferon g 100 mg 3x/week + Amphotericin B 0.7 mg/Kg/d +/- Flucytosine x 2 weeks	1	0	0	0	no	GOOD	A+FS	25		9
15	15181565	Pappas 2004	Interferon g 200 mg 3x/week + Amphotericin B 0.7 mg/Kg/d +/- Flucytosine x 2 weeks	1	0	0	0	no	GOOD	A+FS	22		7
16	23362285	Bisson	Antiretroviral therapy started at 28 days (EFV or NVP + FTC/TDF)	0	0	0	1	sup			14	-0.52		4	10
16	23362285	Bisson	Antiretroviral therapy started at 7 days (EFV or NVP + FTC/TDF)	0	0	0	1	sup			13	-0.32		0	13
17	2197908	Larsen	Fluconazole 400 mg/d x 10 weeks	0	1	0	0	no			14					4	10
17	2197908	Larsen	Amphotericin B 0.7 mg/Kg/d x 1 week, then 3x/week x 9 weeks	1	0	0	0	no			6					1	5
18	1313682	de Gans	Amphotericin B 0.3 mg/Kg + Flucytosine 150 mg/Kg/d div qid x 6 weeks	1	0	0	0	no			11					1	10
18	1313682	de Gans	Itraconazole 200 mg bid x 6 weeks	0	1	0	0	no			14					1	13
19	9342068	Leenders	Amphotericin B 0.7 mg/Kg/d x 3 weeks	1	0	0	0	sup			13		1	0	13	2	11
19	9342069	Leenders	Liposomal Amphotericin B 4 mg/Kg/d x 3 weeks	1	0	0	0	sup			15		10	0	15	1	14
20	9203426	van der Horst	Amphotericin B 0.7 mg/Kg/d + Flucytosine 100mg/Kg/d x 2 weeks	1	0	0	0	sup	GOOD	A	202		122	11	191
20	9203426	van der Horst	Amphotericin B 0.7 mg/Kg/d x 2 weeks	1	0	0	0	sup	GOOD	A	179		91	10	169
21	23550668	Day	Amphotericin B 1 mg/Kg/d x 4 weeks	1	0	0	0	sup	GOOD	A	100	-0.31		25	74	44	55
21	23550668	Day	Amphotericin B 1 mg/Kg/d + Flucytosine 100 mg/Kg/d x 2 weeks	1	0	0	0	sup	GOOD	A	100	-0.42		15	85	30	70
21	23550668	Day	Amphotericin B 1 mg/Kg/d + Fluconazole 400 mg bid x 2 weeks	1	0	0	0	sup	GOOD	A	99	-0.32		30	79	33	66
22	20415574	Makadzange	Antiretroviral therapy started within 72 h (D4T/3TC/NVP) + fluconazole 800 mg/d	0	1	0	0	sup	GOOD		28			10	15
22	20415574	Makadzange	Antiretroviral therapy started after 10 weeks (D4T/3TC/NVP) + fluconazole 800 mg/d	0	1	0	0	sup	GOOD		26			7	16
A	449951	Bennett	Amphotericin B 0.4 mg/Kg/d x 6 weeks, then Amphotericin B 0.8 mg/Kg/q48h x 4 weeks	1	0	0	0				32					6	26
A	449951	Bennett	Amphotericin B 0.3 mg/Kg7d + Flucytosine 150 mg/Kg/d div q6h x 6 weeks	1	0	0	0				34
B	1727236	Saag	Fluconazole 400 mg/d 1st day, then 200 mg/d x 10 weeks	0	1	0	0				131			19	112	24	108
B	1727236	Saag	Amphotericin B 0.3 mg/Kg/d q24h or equivalent dose q48h x 10 weeks	1	0	0	0				63			5	48	9	54
C	8838189	Sharkey	Amphotericin B 0.7 mg/Kg/d x 6 weeks	1	0	0	0	no			17
C	8838189	Sharkey	Liposomal Amphotericin B 1.2 mg/Kg/d x 6 weeks	1	0	0	0	no			8
C	8838189	Sharkey	Liposomal Amphotericin B 2.5 mg/Kg/d x 6 weeks	1	0	0	0	no			9
C	8838189	Sharkey	Liposomal Amphotericin B 5 mg/Kg/d x 6 weeks	1	0	0	0	no			21
D	3299095	Dismukes	Amphotericin B 0.3 mg/Kg/d + Flucytosine 150 mg/Kg/d div q6h x 4 weeks	1	0	0	0				45
D	3299095	Dismukes	Amphotericin B 0.3 mg/Kg/d + Flucytosine 150 mg/Kg/d div q6h x 6 weeks	1	0	0	0				46
27	26863355	J. Beardsley et al	Amphotericin B 0 1.0 mg/Kg/d + Fluc 800 mg/d + Dexamethasone 0.3 mg/Kg/d x 7d, taper over 6 wks	0	0	0	1	sup	GOOD	A+FS	224	-0.21				106	118
27	26863355	J. Beardsley et al	Amphotericin B 0 1.0 mg/Kg/d + Fluc 800 mg/d + placebo	0	0	1	0	sup	GOOD	A+FS	226	-0.31				93	133
